# Supplementary material for: The Societal Cost of Behaviors of Concern Among Individuals with Intellectual and Developmental Disabilities Residing in Small Residential Group Homes
Source: Int J Environ Res Public Health. 2025 Jan 26;22(2):168. doi: 10.3390/ijerph22020168 (PMC11855932; doi:10.3390/ijerph22020168)
Supplement: Supplementary file 1 [file ijerph-22-00168-s001.zip]

Archive with 1 entries (1 files):
- ijerph-3394864-supplementary.pdf
